# Supplementary material for: Development and application of an updated haplotype reference panel for association analysis of spontaneous sex reversal in XX rainbow trout
Source: Front Genet. 2025 Dec 10;16:1692544. doi: 10.3389/fgene.2025.1692544 (PMC12726600; doi:10.3389/fgene.2025.1692544)
Supplement: Supplementary file 2 [file Table1.xlsx]

## Sheet: Table S1
Seq_ID	Sample	Group	Spawning month	Coverage
S23001	23HFCES_01	HFCES	August	27.38			NCCCWA, National Center for Cool and Cold Water Aquaculture
S23002	23HFCES_13	HFCES	August	28.08			TLUF, Troutlodge February spawning population
S23003	23HFCES_27	HFCES	August	28.16			TLUM, Troutlodge May spawning population
S23004	23HFCES_29	HFCES	August	28.1			TLUA, Troutlodge August spawning population
S23016	19TLUA_00070	TLUA	August	27.74			TLUN, Troutlodge November spawning population
S23017	19TLUA_00352	TLUA	August	27.99			TLUA/F, the hybrids between TLUA and TLUF
S23018	19TLUA_01382	TLUA	August	30.17			HFCES, Hagerman Fish Culture Experiment Station
S23019	19TLUA_02859	TLUA	August	28.17
S23020	19TLUA_03389	TLUA	August	28.25
S23021	19TLUA_03989	TLUA	August	27.75
S23022	19TLUA_04450	TLUA	August	27.69
S23023	19TLUA_04551	TLUA	August	28.52
S23024	19TLUA_04854	TLUA	August	26.35
S23025	19TLUA_05450	TLUA	August	28.12
S23026	19TLUA_05588	TLUA	August	27.47
S23027	19TLUA_05694	TLUA	August	28.16
S23028	19TLUA_07043	TLUA	August	39.79
S24067	19TLUA_00018	TLUA	August	25.51
S24068	19TLUA_00120	TLUA	August	24.48
S24069	19TLUA_00177	TLUA	August	26.38
S24070	19TLUA_00294	TLUA	August	24.96
S24071	19TLUA_00471	TLUA	August	23.53
S24072	19TLUA_00528	TLUA	August	28.29
S24073	19TLUA_00700	TLUA	August	27.35
S24074	19TLUA_00932	TLUA	August	24.83
S24075	19TLUA_01471	TLUA	August	27.91
S24076	19TLUA_01525	TLUA	August	21.14
S24077	19TLUA_01659	TLUA	August	20.95
S24078	19TLUA_01999	TLUA	August	25.66
S24079	19TLUA_02583	TLUA	August	26.19
S24080	19TLUA_02673	TLUA	August	24.74
S24081	19TLUA_02992	TLUA	August	27.03
S24082	19TLUA_03174	TLUA	August	25.26
S24083	19TLUA_03294	TLUA	August	22.65
S24084	19TLUA_03471	TLUA	August	26.61
S24085	19TLUA_03530	TLUA	August	25.62
S24086	19TLUA_03935	TLUA	August	23.95
S24087	19TLUA_04064	TLUA	August	24.31
S24088	19TLUA_04985	TLUA	August	25.12
S24089	19TLUA_05856	TLUA	August	25.57
S24090	19TLUA_06322	TLUA	August	19.93
S24091	19TLUA_06382	TLUA	August	25.76
S24092	19TLUA_06439	TLUA	August	25.26
S24093	19TLUA_06916	TLUA	August	32.87
S24094	19TLUA_07166	TLUA	August	21.59
S24095	19TLUA_07206	TLUA	August	24.47
S24096	19TLUA_07307	TLUA	August	25.61
S23005	2019_3G_D6F30	TLUA/F	November	28.53
S23006	2019_3G_D6F4E	TLUA/F	November	27.92
S23007	2019_6G_D72EF	TLUA/F	November	27.44
S23008	2019_3G_D6F14	TLUA/F	November	26.9
S23009	2019_5G_40F21	TLUA/F	November	27.97
S23010	2019_3G_D6D99	TLUA/F	November	30.79
S23011	2019_5G_41067	TLUA/F	November	31.7
S23012	2019_3G_D6F03	TLUA/F	November	29.72
S23013	2019_4G_488A2	TLUA/F	November	27.39
S23014	2019_5G_C30A6	TLUA/F	November	28.48
S23015	2019_6G_D693C	TLUA/F	November	31.23
S24001	TLUF22_0119	TLUF	Feburary	24.46
S24002	TLUF22_0244	TLUF	Feburary	23.83
S24003	TLUF22_0078	TLUF	Feburary	24.76
S24004	TLUF22_0241	TLUF	Feburary	28.04
S24005	TLUF22_0218	TLUF	Feburary	26.11
S24006	TLUF22_0129	TLUF	Feburary	24.31
S24007	TLUF22_0121	TLUF	Feburary	26.31
S24008	TLUF22_0207	TLUF	Feburary	29.51
S24009	TLUF22_0150	TLUF	Feburary	22.51
S24010	TLUF22_0066	TLUF	Feburary	24.35
S24011	TLUF22_0256	TLUF	Feburary	27.33
S24012	TLUF22_0243	TLUF	Feburary	20.68
S24013	TLUF22_0248	TLUF	Feburary	20.22
S24014	TLUF22_0074	TLUF	Feburary	26.33
S24015	TLUF22_0019	TLUF	Feburary	28.28
S24016	TLUF22_0025	TLUF	Feburary	24.82
S24017	TLUF22_0020	TLUF	Feburary	26.91
S24018	TLUF22_0034	TLUF	Feburary	24.38
S24019	TLUF22_0035	TLUF	Feburary	25.03
S24020	TLUF22_0021	TLUF	Feburary	25.54
S24021	TLUF22_0031	TLUF	Feburary	23.25
S24022	TLUF22_0058	TLUF	Feburary	25.83
S24023	TLUF22_0082	TLUF	Feburary	23.88
S24024	TLUF22_0048	TLUF	Feburary	35.16
S24025	TLUF22_0041	TLUF	Feburary	39.16
S24026	TLUF22_0209	TLUF	Feburary	18.32
S24027	TLUF22_0220	TLUF	Feburary	21.45
S24028	TLUF22_0145	TLUF	Feburary	30.28
S24029	TLUF22_0211	TLUF	Feburary	21.38
S24030	TLUF22_0239	TLUF	Feburary	25.59
S24031	TLUF22_0242	TLUF	Feburary	31.3
S24032	TLUF22_0205	TLUF	Feburary	23.97
S24033	TLUF22_0151	TLUF	Feburary	25.72
S24034	TLUF22_0038	TLUF	Feburary	20.26
S24035	TLUF22_0029	TLUF	Feburary	21.69
S24036	TLUF22_0177	TLUF	Feburary	24.39
S24037	TLUF22_0159	TLUF	Feburary	23.81
S24038	TLUF22_0169	TLUF	Feburary	24.76
S24039	TLUF22_0188	TLUF	Feburary	28.39
S24040	TLUF22_0182	TLUF	Feburary	24.68
S24041	TLUF22_0140	TLUF	Feburary	42.42
S24042	TLUF22_0147	TLUF	Feburary	24.77
S24043	TLUF22_0191	TLUF	Feburary	24.94
S24044	TLUF22_0117	TLUF	Feburary	24.1
S24045	TLUF22_0184	TLUF	Feburary	25.11
S24046	TLUF22_0163	TLUF	Feburary	27.66
S24047	TLUF22_0174	TLUF	Feburary	24.88
S24048	TLUF22_0128	TLUF	Feburary	39.71
S24049	TLUF22_0027	TLUF	Feburary	28.53
S24050	TLUF22_0083	TLUF	Feburary	24.86
S24051	TLUF22_0100	TLUF	Feburary	19.99
S24052	TLUF22_0162	TLUF	Feburary	21.75
S24053	TLUF22_0137	TLUF	Feburary	25.79
S24054	TLUF22_0028	TLUF	Feburary	29.11
S24055	TLUF22_0185	TLUF	Feburary	22.46
S24056	TLUF22_0071	TLUF	Feburary	26.86
S24057	TLUF22_0057	TLUF	Feburary	26.03
S24058	TLUF22_0097	TLUF	Feburary	20.72
S24059	TLUF22_0053	TLUF	Feburary	17
S24060	TLUF22_0175	TLUF	Feburary	20.71
S24061	TLUF22_0115	TLUF	Feburary	26.12
S24062	TLUF22_0026	TLUF	Feburary	49.45
S24063	TLUF22_0061	TLUF	Feburary	24.27
S24064	TLUF22_0061	TLUF	Feburary	24.71
S24065	TLUF22_0107	TLUF	Feburary	19.37
S24066	TLUF22_0030	TLUF	Feburary	18.53
S23029	TLUM_2021_017_965	TLUM	May	28.52
S23030	TLUM_2021_045_956	TLUM	May	27.85
S23031	TLUM_2021_180_951	TLUM	May	27.68
S23032	TLUM_2021_180_962	TLUM	May	27.11
S23033	TLUM_2021_036_905	TLUM	May	27.88
Average				26.3206

## Sheet: Table S2
CHR	SNP	Position	A1	A2	T	U	OR	P_COM
3	Affx-88904791	53559741	C	A	96	39	2.462	1.117e-06			A1: Minor allele
17	Affx-88937960	4199881	A	C	65	20	3.25	7.038e-07			A2: Major allele
26	Affx-88914699	10234835	C	A	129	59	2.186	2.411e-07			T: Transmitted minor allele count
26	Affx-88911447	10283107	G	A	127	58	2.19	2.857e-07			U: Untransmitted allele count
26	Affx-88930708	10621130	G	A	63	19	3.316	7.837e-07			OR: TDT odds ratio. OR>1 indicates that the minor allele increases the risk of spontaneous XX males; OR<1 indicats that the minor allele lowers the risk of spontaneous XX males.
26	Affx-88913404	11015558	C	A	66	20	3.3	4.681e-07			P_COM: Combined test asymptotic p-value
26	Affx-88906806	11394867	C	T	128	57	2.246	1.297e-07
26	Affx-88942639	11425614	A	G	128	59	2.169	3.303e-07
26	Affx-88915368	11425878	A	G	129	59	2.186	2.411e-07
26	Affx-88914782	11450361	T	C	129	59	2.186	2.411e-07
26	Affx-88937056	11480894	T	C	66	19	3.474	2.267e-07
26	Affx-88939760	12797773	G	A	129	59	2.186	2.411e-07
26	Affx-88948212	12888353	G	A	129	58	2.224	1.512e-07
26	Affx-88952441	13096032	C	T	131	55	2.382	1.794e-08
26	Affx-88945460	13106772	C	A	71	17	4.176	5.543e-09
26	Affx-88936431	14149131	A	G	36	96	0.375	5.431e-07
26	Affx-88918909	14278010	G	A	128	58	2.207	2.08e-07
26	Affx-88936337	14466620	T	C	125	57	2.193	3.385e-07
26	Affx-88907344	14828085	C	A	66	18	3.667	1.068e-07
26	Affx-88908218	14830268	G	T	66	18	3.667	1.068e-07
26	Affx-88916302	14830360	A	C	68	18	3.778	4.557e-08
26	Affx-88939309	16130761	A	G	70	18	3.889	1.932e-08
26	Affx-88938277	16695181	C	T	129	58	2.224	1.512e-07
26	Affx-88961196	17534936	A	C	70	18	3.889	1.932e-08
26	Affx-88912788	17754234	T	G	69	17	4.059	1.33e-08
26	Affx-88919695	17921247	A	G	70	17	4.118	8.592e-09
26	Affx-88951743	18464960	A	G	129	57	2.263	9.383e-08
26	Affx-88918253	18746680	G	A	128	58	2.207	2.08e-07
26	Affx-88913132	18937532	T	C	130	58	2.241	1.096e-07
26	Affx-88952159	19391892	T	C	70	18	3.889	1.932e-08
26	Affx-88921262	19490606	A	G	70	18	3.889	1.932e-08
26	Affx-88915208	19612111	G	A	130	58	2.241	1.096e-07
26	Affx-88937954	20867015	G	A	68	18	3.778	4.557e-08
26	Affx-88940129	21027184	G	A	17	64	0.2656	1.154e-07
26	Affx-88920016	21525744	G	A	70	17	4.118	8.592e-09
26	Affx-88939197	21624209	G	A	69	17	4.059	1.33e-08
26	Affx-88910356	22209665	T	C	17	69	0.2464	1.33e-08
26	Affx-88950982	22600753	T	G	130	58	2.241	1.096e-07
26	Affx-88919431	22651859	T	C	17	71	0.2394	5.543e-09
26	Affx-88913419	24887056	T	G	67	18	3.722	6.982e-08
26	Affx-88916464	25723771	T	G	97	40	2.425	5.606e-07
26	Affx-88953065	25940970	C	T	70	17	4.118	8.592e-09
26	Affx-88945747	26208247	T	C	71	17	4.176	5.543e-09
26	Affx-88927650	26272959	C	T	98	39	2.513	2.292e-07
26	Affx-88938863	26273405	T	G	72	14	5.143	2.525e-10
26	Affx-88958061	26941578	C	A	66	19	3.474	2.267e-07
26	Affx-88921878	27144460	T	C	66	18	3.667	1.068e-07
26	Affx-88961056	27504736	T	G	73	15	4.867	4.001e-10
26	Affx-88916583	27646535	G	A	71	15	4.733	9.898e-10
26	Affx-88921864	27888702	G	A	72	15	4.8	6.297e-10
26	Affx-88914228	27908754	G	A	72	16	4.5	1.522e-09
26	Affx-88954734	27929101	T	C	73	15	4.867	4.001e-10
26	Affx-88953321	28172252	C	T	71	16	4.438	2.378e-09
26	Affx-88960859	31716365	A	C	62	19	3.263	1.18e-06
26	Affx-88930922	34915444	G	A	73	15	4.867	4.001e-10

## Sheet: Table S3
CHR	SNP	Position	A1	A2	T	U	OR	P_COM
19	19_18107400	18107400	G	T	15	69	0.2174	8.996e-09		A1: Minor allele
19	19_18107405	18107405	C	T	15	69	0.2174	8.996e-09		A2: Major allele
19	19_18107406	18107406	T	A	15	69	0.2174	8.996e-09		T: Transmitted minor allele count
19	19_18108220	18108220	A	T	14	71	0.1972	1.554e-09		U: Untransmitted allele count
19	19_18108221	18108221	T	A	14	71	0.1972	1.554e-09		OR: TDT odds ratio. OR>1 indicates that the minor allele increases the risk of spontaneous XX males; OR<1 indicats that the minor allele lowers the risk of spontaneous XX males.
19	19_18348199	18348199	T	C	14	69	0.2029	3.818e-09		P_COM: Combined test asymptotic p-value
19	19_18348226	18348226	T	C	14	70	0.2	2.438e-09
26	26_10542768	10542768	G	T	68	15	4.533	3.818e-09
26	26_11395741	11395741	G	T	69	15	4.6	2.438e-09
26	26_11395949	11395949	A	G	68	15	4.533	3.818e-09
26	26_11396126	11396126	G	C	67	15	4.467	5.973e-09
26	26_12587867	12587867	C	G	67	15	4.467	5.973e-09
26	26_12588584	12588584	T	C	68	15	4.533	3.818e-09
26	26_12710409	12710409	G	C	67	14	4.786	2.472e-09
26	26_12710480	12710480	A	G	69	15	4.6	2.438e-09
26	26_12710644	12710644	C	T	69	15	4.6	2.438e-09
26	26_14343283	14343283	G	T	32	103	0.3107	3.745e-09
26	26_16662250	16662250	C	G	69	16	4.312	5.781e-09
26	26_17036053	17036053	C	A	67	15	4.467	5.973e-09
26	26_17036332	17036332	G	C	68	15	4.533	3.818e-09
26	26_18504895	18504895	T	C	70	14	5	6.309e-10
26	26_18505186	18505186	T	A	70	14	5	6.309e-10
26	26_18505302	18505302	A	G	69	14	4.929	9.957e-10
26	26_18507611	18507611	T	G	70	16	4.375	3.71e-09
26	26_20558406	20558406	C	T	68	15	4.533	3.818e-09
26	26_20561993	20561993	G	T	69	16	4.312	5.781e-09
26	26_20626142	20626142	T	C	68	15	4.533	3.818e-09
26	26_20627599	20627599	T	C	67	15	4.467	5.973e-09
26	26_20872204	20872204	G	A	70	16	4.375	3.71e-09
26	26_20872419	20872419	C	T	70	16	4.375	3.71e-09
26	26_20872858	20872858	G	T	71	17	4.176	5.543e-09
26	26_20873737	20873737	G	A	69	16	4.312	5.781e-09
26	26_20877318	20877318	A	G	71	17	4.176	5.543e-09
26	26_20877990	20877990	A	T	71	17	4.176	5.543e-09
26	26_20922574	20922574	A	G	13	65	0.2	2.477e-09
26	26_20995678	20995678	A	G	67	15	4.467	5.973e-09
26	26_20996156	20996156	A	C	67	15	4.467	5.973e-09
26	26_20998947	20998947	T	C	68	14	4.857	1.57e-09
26	26_20999565	20999565	A	G	69	14	4.929	9.957e-10
26	26_20999931	20999931	T	C	68	14	4.857	1.57e-09
26	26_21002281	21002281	A	G	66	14	4.714	3.888e-09
26	26_21006365	21006365	C	T	15	68	0.2206	3.818e-09
26	26_21007737	21007737	C	T	15	67	0.2239	5.973e-09
26	26_21008869	21008869	C	T	15	67	0.2239	5.973e-09
26	26_21011929	21011929	C	G	68	15	4.533	3.818e-09
26	26_21020068	21020068	A	C	14	65	0.2154	6.108e-09
26	26_21039085	21039085	G	T	15	69	0.2174	2.438e-09
26	26_21066919	21066919	A	C	69	16	4.312	5.781e-09
26	26_21095783	21095783	T	G	68	15	4.533	3.818e-09
26	26_21095831	21095831	G	T	68	15	4.533	3.818e-09
26	26_21096273	21096273	A	G	15	68	0.2206	3.818e-09
26	26_21096788	21096788	A	G	68	15	4.533	3.818e-09
26	26_21294358	21294358	T	C	16	71	0.2254	2.378e-09
26	26_21294527	21294527	A	C	17	71	0.2394	5.543e-09
26	26_21295396	21295396	G	T	17	71	0.2394	5.543e-09
26	26_21295453	21295453	A	G	17	71	0.2394	5.543e-09
26	26_21295704	21295704	T	C	16	71	0.2254	2.378e-09
26	26_21295787	21295787	C	T	16	70	0.2286	3.71e-09
26	26_21296013	21296013	G	A	16	70	0.2286	3.71e-09
26	26_21296330	21296330	A	T	16	71	0.2254	2.378e-09
26	26_21296413	21296413	A	G	16	71	0.2254	2.378e-09
26	26_21296851	21296851	T	C	16	71	0.2254	2.378e-09
26	26_21297021	21297021	G	A	16	71	0.2254	2.378e-09
26	26_21297360	21297360	G	A	16	72	0.2222	1.522e-09
26	26_21863381	21863381	G	A	71	16	4.438	2.378e-09
26	26_21863493	21863493	T	G	72	16	4.5	1.522e-09
26	26_22043054	22043054	T	G	71	17	4.176	5.543e-09
26	26_22324230	22324230	C	T	16	69	0.2319	5.781e-09
26	26_22326990	22326990	T	C	70	15	4.667	1.554e-09
26	26_22573555	22573555	C	A	16	69	0.2319	5.781e-09
26	26_22574177	22574177	T	A	16	70	0.2286	3.71e-09
26	26_22714584	22714584	C	T	69	16	4.312	5.781e-09
26	26_22714749	22714749	A	G	69	15	4.6	2.438e-09
26	26_22716018	22716018	G	A	16	70	0.2286	3.71e-09
26	26_22716238	22716238	T	A	71	16	4.438	2.378e-09
26	26_22716415	22716415	T	G	69	16	4.312	5.781e-09
26	26_22716439	22716439	G	C	16	71	0.2254	2.378e-09
26	26_22717485	22717485	A	C	72	16	4.5	1.522e-09
26	26_22718476	22718476	A	G	16	71	0.2254	2.378e-09
26	26_22718588	22718588	C	A	16	69	0.2319	5.781e-09
26	26_22718846	22718846	G	A	69	15	4.6	2.438e-09
26	26_22718957	22718957	A	G	69	16	4.312	5.781e-09
26	26_22720930	22720930	T	G	16	69	0.2319	5.781e-09
26	26_22722003	22722003	C	A	16	70	0.2286	3.71e-09
26	26_22723212	22723212	T	G	71	16	4.438	2.378e-09
26	26_22725150	22725150	A	C	69	16	4.312	5.781e-09
26	26_24996794	24996794	G	T	71	16	4.438	2.378e-09
26	26_25048478	25048478	T	G	71	17	4.176	5.543e-09
26	26_25049173	25049173	G	A	71	17	4.176	5.543e-09
26	26_25049935	25049935	A	T	71	17	4.176	5.543e-09
26	26_25050717	25050717	G	T	70	16	4.375	3.71e-09
26	26_25725225	25725225	T	G	66	14	4.714	3.888e-09
26	26_25754405	25754405	T	G	66	14	4.714	3.888e-09
26	26_25928711	25928711	G	A	69	15	4.6	2.438e-09
26	26_25929052	25929052	T	C	69	16	4.312	5.781e-09
26	26_26003842	26003842	C	T	67	14	4.786	2.472e-09
26	26_26004028	26004028	T	C	67	14	4.786	2.472e-09
26	26_26004484	26004484	T	G	68	15	4.533	3.818e-09
26	26_26008044	26008044	A	G	68	15	4.533	3.818e-09
26	26_26009599	26009599	C	A	69	16	4.312	5.781e-09
26	26_26052901	26052901	G	A	67	15	4.467	5.973e-09
26	26_26219172	26219172	C	T	68	15	4.533	3.818e-09
26	26_26227329	26227329	G	A	67	15	4.467	5.973e-09
26	26_26227778	26227778	C	T	66	14	4.714	3.888e-09
26	26_26228162	26228162	T	C	67	14	4.786	2.472e-09
26	26_26228296	26228296	C	A	66	14	4.714	3.888e-09
26	26_26239993	26239993	T	C	69	16	4.312	5.781e-09
26	26_26259309	26259309	A	C	70	16	4.375	3.71e-09
26	26_26261829	26261829	C	T	70	15	4.667	1.554e-09
26	26_26262364	26262364	A	G	69	15	4.6	2.438e-09
26	26_26320632	26320632	C	T	67	15	4.467	5.973e-09
26	26_26322145	26322145	A	T	66	14	4.714	3.888e-09
26	26_26326087	26326087	T	G	67	14	4.786	2.472e-09
26	26_26326773	26326773	G	T	67	15	4.467	5.973e-09
26	26_26327754	26327754	A	G	67	14	4.786	2.472e-09
26	26_26329257	26329257	A	G	66	14	4.714	3.888e-09
26	26_26350178	26350178	A	C	69	16	4.312	5.781e-09
26	26_26350377	26350377	G	T	70	16	4.375	3.71e-09
26	26_26350568	26350568	A	G	69	16	4.312	5.781e-09
26	26_26354307	26354307	A	C	69	16	4.312	5.781e-09
26	26_26381341	26381341	T	C	68	15	4.533	3.818e-09
26	26_26416613	26416613	G	T	69	16	4.312	5.781e-09
26	26_26417035	26417035	A	C	70	16	4.375	3.71e-09
26	26_26417079	26417079	C	A	70	16	4.375	3.71e-09
26	26_26417332	26417332	A	G	70	16	4.375	3.71e-09
26	26_26417889	26417889	C	A	69	16	4.312	5.781e-09
26	26_26417917	26417917	C	T	69	16	4.312	5.781e-09
26	26_26418711	26418711	T	G	70	14	5	6.309e-10
26	26_26419293	26419293	C	G	71	15	4.733	9.898e-10
26	26_26420654	26420654	G	A	72	16	4.5	1.522e-09
26	26_26446766	26446766	A	G	68	15	4.533	3.818e-09
26	26_26450883	26450883	A	C	69	16	4.312	5.781e-09
26	26_26451308	26451308	A	G	69	16	4.312	5.781e-09
26	26_26451606	26451606	A	C	69	16	4.312	5.781e-09
26	26_26451802	26451802	T	C	69	16	4.312	5.781e-09
26	26_26452613	26452613	A	G	70	16	4.375	3.71e-09
26	26_26459176	26459176	C	T	68	15	4.533	3.818e-09
26	26_26459501	26459501	T	C	69	14	4.929	9.957e-10
26	26_26461103	26461103	C	A	68	14	4.857	1.57e-09
26	26_26466144	26466144	G	T	67	13	5.154	9.894e-10
26	26_26466295	26466295	G	T	67	13	5.154	9.894e-10
26	26_26468193	26468193	C	T	65	14	4.643	6.108e-09
26	26_26468196	26468196	T	G	65	14	4.643	6.108e-09
26	26_26468676	26468676	T	A	65	13	5	2.477e-09
26	26_26481167	26481167	G	A	66	13	5.077	1.566e-09
26	26_26498289	26498289	G	A	67	15	4.467	5.973e-09
26	26_26561748	26561748	A	G	68	15	4.533	3.818e-09
26	26_26561749	26561749	A	G	68	15	4.533	3.818e-09
26	26_26573481	26573481	T	A	67	15	4.467	5.973e-09
26	26_26587981	26587981	T	C	71	16	4.438	2.378e-09
26	26_26588034	26588034	A	G	71	16	4.438	2.378e-09
26	26_26588814	26588814	C	T	68	15	4.533	3.818e-09
26	26_26591175	26591175	T	G	70	16	4.375	3.71e-09
26	26_26592378	26592378	C	A	69	15	4.6	2.438e-09
26	26_26592744	26592744	A	G	69	15	4.6	2.438e-09
26	26_26593576	26593576	A	G	70	15	4.667	1.554e-09
26	26_26593914	26593914	G	A	71	15	4.733	9.898e-10
26	26_26594097	26594097	G	C	71	15	4.733	9.898e-10
26	26_26616386	26616386	G	C	69	16	4.312	5.781e-09
26	26_26625465	26625465	A	G	72	14	5.143	2.525e-10
26	26_26631042	26631042	T	A	70	15	4.667	1.554e-09
26	26_26640216	26640216	T	C	72	15	4.8	6.297e-10
26	26_26642576	26642576	T	C	72	15	4.8	6.297e-10
26	26_26642831	26642831	A	G	72	15	4.8	6.297e-10
26	26_26643455	26643455	A	C	72	15	4.8	6.297e-10
26	26_26645614	26645614	T	G	73	15	4.867	4.001e-10
26	26_26646392	26646392	A	T	70	15	4.667	1.554e-09
26	26_26646484	26646484	T	C	73	15	4.867	4.001e-10
26	26_26649550	26649550	C	A	71	15	4.733	9.898e-10
26	26_26649622	26649622	G	A	70	15	4.667	1.554e-09
26	26_26649670	26649670	G	A	70	15	4.667	1.554e-09
26	26_26650864	26650864	T	C	69	16	4.312	5.781e-09
26	26_26651031	26651031	A	G	70	15	4.667	1.554e-09
26	26_26651910	26651910	C	T	70	15	4.667	1.554e-09
26	26_26652768	26652768	G	T	69	15	4.6	2.438e-09
26	26_26652853	26652853	C	T	69	15	4.6	2.438e-09
26	26_26652867	26652867	A	G	69	15	4.6	2.438e-09
26	26_26656070	26656070	A	C	69	15	4.6	2.438e-09
26	26_26661956	26661956	C	T	70	15	4.667	1.554e-09
26	26_26662257	26662257	G	C	70	15	4.667	1.554e-09
26	26_26662486	26662486	G	A	70	15	4.667	1.554e-09
26	26_26662565	26662565	A	G	70	15	4.667	1.554e-09
26	26_26662749	26662749	T	C	70	15	4.667	1.554e-09
26	26_26663476	26663476	T	C	69	16	4.312	5.781e-09
26	26_26663562	26663562	T	C	70	15	4.667	1.554e-09
26	26_26665447	26665447	T	G	69	15	4.6	2.438e-09
26	26_26665586	26665586	A	G	69	15	4.6	2.438e-09
26	26_26666015	26666015	T	C	68	15	4.533	3.818e-09
26	26_26666491	26666491	A	G	68	15	4.533	3.818e-09
26	26_26666752	26666752	G	A	68	14	4.857	1.57e-09
26	26_26739465	26739465	A	G	66	14	4.714	3.888e-09
26	26_26744229	26744229	G	T	67	14	4.786	2.472e-09
26	26_26745512	26745512	A	T	68	14	4.857	1.57e-09
26	26_26745868	26745868	A	G	69	14	4.929	9.957e-10
26	26_26788605	26788605	A	C	67	15	4.467	5.973e-09
26	26_26791960	26791960	T	C	67	15	4.467	5.973e-09
26	26_26792087	26792087	A	T	67	15	4.467	5.973e-09
26	26_26801103	26801103	C	A	70	15	4.667	1.554e-09
26	26_26860675	26860675	G	C	69	16	4.312	5.781e-09
26	26_26860847	26860847	C	A	69	16	4.312	5.781e-09
26	26_26861815	26861815	T	C	69	15	4.6	2.438e-09
26	26_26862130	26862130	C	A	70	15	4.667	1.554e-09
26	26_26865256	26865256	T	G	68	15	4.533	3.818e-09
26	26_26869579	26869579	A	G	67	15	4.467	5.973e-09
26	26_26901531	26901531	A	G	66	14	4.714	3.888e-09
26	26_26903339	26903339	A	G	68	14	4.857	1.57e-09
26	26_26903655	26903655	A	C	67	14	4.786	2.472e-09
26	26_26904512	26904512	G	A	68	14	4.857	1.57e-09
26	26_26905044	26905044	G	A	67	14	4.786	2.472e-09
26	26_26906469	26906469	T	G	66	13	5.077	1.566e-09
26	26_26937389	26937389	T	C	71	15	4.733	9.898e-10
26	26_26938320	26938320	C	T	70	16	4.375	3.71e-09
26	26_26938330	26938330	C	T	70	16	4.375	3.71e-09
26	26_26939429	26939429	T	A	72	16	4.5	1.522e-09
26	26_26939574	26939574	A	G	68	15	4.533	3.818e-09
26	26_26940041	26940041	T	G	72	16	4.5	1.522e-09
26	26_26940497	26940497	G	A	70	16	4.375	3.71e-09
26	26_26941280	26941280	C	A	71	16	4.438	2.378e-09
26	26_26941578	26941578	C	A	72	15	4.8	6.297e-10
26	26_26941735	26941735	G	T	69	16	4.312	5.781e-09
26	26_26994511	26994511	A	G	67	15	4.467	5.973e-09
26	26_26997211	26997211	A	G	68	15	4.533	3.818e-09
26	26_26998341	26998341	T	C	69	15	4.6	2.438e-09
26	26_26998536	26998536	A	T	69	15	4.6	2.438e-09
26	26_26999044	26999044	G	A	69	15	4.6	2.438e-09
26	26_26999486	26999486	A	G	68	14	4.857	1.57e-09
26	26_27000129	27000129	T	G	66	14	4.714	3.888e-09
26	26_27001967	27001967	T	C	67	14	4.786	2.472e-09
26	26_27002633	27002633	A	G	66	13	5.077	1.566e-09
26	26_27002966	27002966	A	C	67	13	5.154	9.894e-10
26	26_27003071	27003071	G	A	67	13	5.154	9.894e-10
26	26_27003092	27003092	G	A	67	13	5.154	9.894e-10
26	26_27005248	27005248	C	T	68	15	4.533	3.818e-09
26	26_27009525	27009525	G	A	68	15	4.533	3.818e-09
26	26_27010999	27010999	T	C	68	15	4.533	3.818e-09
26	26_27020969	27020969	T	A	69	16	4.312	5.781e-09
26	26_27059580	27059580	T	C	69	12	5.75	1.503e-10
26	26_27082148	27082148	C	T	67	15	4.467	5.973e-09
26	26_27090805	27090805	T	C	70	15	4.667	1.554e-09
26	26_27091163	27091163	A	G	69	16	4.312	5.781e-09
26	26_27126327	27126327	G	C	70	14	5	6.309e-10
26	26_27126629	27126629	A	G	68	14	4.857	1.57e-09
26	26_27131303	27131303	G	A	71	15	4.733	9.898e-10
26	26_27133100	27133100	T	G	68	15	4.533	3.818e-09
26	26_27133796	27133796	A	C	71	15	4.733	9.898e-10
26	26_27138247	27138247	A	G	72	15	4.8	6.297e-10
26	26_27143243	27143243	A	G	72	15	4.8	6.297e-10
26	26_27144460	27144460	T	C	72	15	4.8	6.297e-10
26	26_27145292	27145292	T	C	72	15	4.8	6.297e-10
26	26_27145650	27145650	C	A	72	15	4.8	6.297e-10
26	26_27275292	27275292	T	A	69	15	4.6	2.438e-09
26	26_27286136	27286136	A	G	69	16	4.312	5.781e-09
26	26_27286566	27286566	A	G	69	16	4.312	5.781e-09
26	26_27289135	27289135	G	C	71	16	4.438	2.378e-09
26	26_27291060	27291060	A	C	71	17	4.176	5.543e-09
26	26_27294482	27294482	A	G	72	17	4.235	3.571e-09
26	26_27294560	27294560	A	T	72	17	4.235	3.571e-09
26	26_27295613	27295613	A	G	72	17	4.235	3.571e-09
26	26_27296438	27296438	T	A	72	16	4.5	1.522e-09
26	26_27297864	27297864	T	G	69	15	4.6	2.438e-09
26	26_27297865	27297865	G	T	69	15	4.6	2.438e-09
26	26_27299153	27299153	C	T	70	15	4.667	1.554e-09
26	26_27299218	27299218	G	A	69	15	4.6	2.438e-09
26	26_27333549	27333549	G	T	67	13	5.154	9.894e-10
26	26_27334281	27334281	C	A	67	15	4.467	5.973e-09
26	26_27334317	27334317	C	T	69	15	4.6	2.438e-09
26	26_27335507	27335507	A	T	68	15	4.533	3.818e-09
26	26_27335631	27335631	C	T	69	15	4.6	2.438e-09
26	26_27335645	27335645	T	A	67	15	4.467	5.973e-09
26	26_27336054	27336054	C	T	69	15	4.6	2.438e-09
26	26_27337004	27337004	T	G	72	15	4.8	6.297e-10
26	26_27337088	27337088	A	G	72	15	4.8	6.297e-10
26	26_27337545	27337545	G	T	71	15	4.733	9.898e-10
26	26_27337697	27337697	C	T	72	15	4.8	6.297e-10
26	26_27339281	27339281	G	A	71	15	4.733	9.898e-10
26	26_27341267	27341267	C	T	71	15	4.733	9.898e-10
26	26_27341352	27341352	G	A	71	15	4.733	9.898e-10
26	26_27341581	27341581	A	C	71	15	4.733	9.898e-10
26	26_27342973	27342973	G	A	70	15	4.667	1.554e-09
26	26_27344481	27344481	C	G	70	15	4.667	1.554e-09
26	26_27346323	27346323	C	T	71	15	4.733	9.898e-10
26	26_27351249	27351249	T	C	69	16	4.312	5.781e-09
26	26_27356501	27356501	T	G	69	14	4.929	9.957e-10
26	26_27356717	27356717	A	T	69	13	5.308	3.936e-10
26	26_27357701	27357701	T	G	70	14	5	6.309e-10
26	26_27362762	27362762	T	G	68	15	4.533	3.818e-09
26	26_27362970	27362970	C	A	68	15	4.533	3.818e-09
26	26_27371762	27371762	C	A	69	15	4.6	2.438e-09
26	26_27375290	27375290	T	C	68	15	4.533	3.818e-09
26	26_27376727	27376727	A	C	68	14	4.857	1.57e-09
26	26_27379633	27379633	T	G	69	13	5.308	3.936e-10
26	26_27394752	27394752	A	G	71	16	4.438	2.378e-09
26	26_27395829	27395829	T	C	72	16	4.5	1.522e-09
26	26_27404443	27404443	T	C	73	16	4.562	9.732e-10
26	26_27405167	27405167	C	G	72	16	4.5	1.522e-09
26	26_27405374	27405374	C	T	72	16	4.5	1.522e-09
26	26_27405391	27405391	A	G	71	16	4.438	2.378e-09
26	26_27406202	27406202	C	A	72	16	4.5	1.522e-09
26	26_27406284	27406284	C	A	71	16	4.438	2.378e-09
26	26_27410414	27410414	G	T	66	14	4.714	3.888e-09
26	26_27531400	27531400	A	G	71	15	4.733	9.898e-10
26	26_27537578	27537578	G	C	69	16	4.312	5.781e-09
26	26_27542367	27542367	G	A	69	15	4.6	2.438e-09
26	26_27542803	27542803	A	G	70	15	4.667	1.554e-09
26	26_27546706	27546706	A	G	71	15	4.733	9.898e-10
26	26_27546735	27546735	G	A	71	14	5.071	3.993e-10
26	26_27548160	27548160	A	C	72	15	4.8	6.297e-10
26	26_27548437	27548437	C	G	68	15	4.533	3.818e-09
26	26_27575830	27575830	A	C	65	14	4.643	6.108e-09
26	26_27576638	27576638	C	G	69	13	5.308	3.936e-10
26	26_27835613	27835613	A	C	66	14	4.714	3.888e-09
26	26_27837078	27837078	A	C	66	14	4.714	3.888e-09
26	26_27838720	27838720	G	A	65	14	4.643	6.108e-09
26	26_27846441	27846441	G	T	68	15	4.533	3.818e-09
26	26_27849969	27849969	C	A	66	14	4.714	3.888e-09
26	26_27854509	27854509	A	G	68	15	4.533	3.818e-09
26	26_27865781	27865781	T	A	69	16	4.312	5.781e-09
26	26_27872932	27872932	A	C	66	14	4.714	3.888e-09
26	26_27873218	27873218	T	A	69	14	4.929	9.957e-10
26	26_27873299	27873299	A	T	65	14	4.643	6.108e-09
26	26_27873301	27873301	G	T	66	14	4.714	3.888e-09
26	26_27873609	27873609	G	T	67	14	4.786	2.472e-09
26	26_27875932	27875932	A	T	65	14	4.643	6.108e-09
26	26_27911347	27911347	T	C	68	15	4.533	3.818e-09
26	26_27925749	27925749	T	A	67	15	4.467	5.973e-09
26	26_27925807	27925807	C	T	67	15	4.467	5.973e-09
26	26_27926003	27926003	A	G	68	15	4.533	3.818e-09
26	26_27926124	27926124	T	G	68	15	4.533	3.818e-09
26	26_27926516	27926516	C	A	67	15	4.467	5.973e-09
26	26_27926710	27926710	G	A	67	15	4.467	5.973e-09
26	26_28085133	28085133	C	T	70	14	5	6.309e-10
26	26_28085274	28085274	C	T	70	15	4.667	1.554e-09
26	26_28094629	28094629	T	G	69	14	4.929	9.957e-10
26	26_28094934	28094934	T	A	69	15	4.6	2.438e-09
26	26_28102287	28102287	G	A	68	15	4.533	3.818e-09
26	26_28105784	28105784	C	G	69	16	4.312	5.781e-09
26	26_28115280	28115280	T	G	68	14	4.857	1.57e-09
26	26_28115471	28115471	C	A	69	14	4.929	9.957e-10
26	26_28116080	28116080	C	T	69	14	4.929	9.957e-10
26	26_28116622	28116622	A	C	67	14	4.786	2.472e-09
26	26_28116658	28116658	A	G	67	14	4.786	2.472e-09
26	26_28117198	28117198	C	T	66	14	4.714	3.888e-09
26	26_28118294	28118294	G	A	69	15	4.6	2.438e-09
26	26_28118320	28118320	C	T	69	15	4.6	2.438e-09
26	26_28118963	28118963	A	G	68	15	4.533	3.818e-09
26	26_28119142	28119142	T	C	68	15	4.533	3.818e-09
26	26_28119547	28119547	G	T	69	15	4.6	2.438e-09
26	26_28119671	28119671	A	T	69	15	4.6	2.438e-09
26	26_28121013	28121013	G	A	68	15	4.533	3.818e-09
26	26_28121022	28121022	A	G	69	15	4.6	2.438e-09
26	26_28122648	28122648	A	T	69	16	4.312	5.781e-09
26	26_28143531	28143531	T	C	68	14	4.857	1.57e-09
26	26_28146783	28146783	A	T	73	13	5.615	6.157e-11
26	26_28155349	28155349	A	T	68	15	4.533	3.818e-09
26	26_28157613	28157613	C	T	67	15	4.467	5.973e-09
26	26_28159095	28159095	A	T	66	14	4.714	3.888e-09
26	26_28159099	28159099	A	G	66	14	4.714	3.888e-09
26	26_28160167	28160167	T	C	66	14	4.714	3.888e-09
26	26_28161282	28161282	C	A	65	14	4.643	6.108e-09
26	26_28162567	28162567	A	G	67	14	4.786	2.472e-09
26	26_28162736	28162736	A	C	66	14	4.714	3.888e-09
26	26_28162894	28162894	A	C	67	14	4.786	2.472e-09
26	26_28163718	28163718	T	G	66	14	4.714	3.888e-09
26	26_28166994	28166994	C	T	69	14	4.929	9.957e-10
26	26_28167466	28167466	T	C	67	15	4.467	5.973e-09
26	26_28167948	28167948	T	G	69	14	4.929	9.957e-10
26	26_28268922	28268922	A	G	69	12	5.75	1.503e-10
26	26_28277347	28277347	C	T	68	13	5.231	6.243e-10
26	26_28329276	28329276	T	A	70	16	4.375	3.71e-09
26	26_28329350	28329350	C	T	70	16	4.375	3.71e-09
26	26_28330716	28330716	T	A	70	16	4.375	3.71e-09
26	26_28332478	28332478	T	C	67	15	4.467	5.973e-09
26	26_28332914	28332914	G	T	68	15	4.533	3.818e-09
26	26_28333174	28333174	G	T	68	15	4.533	3.818e-09
26	26_28333479	28333479	T	C	68	15	4.533	3.818e-09
26	26_28333662	28333662	T	A	70	15	4.667	1.554e-09
26	26_28333908	28333908	T	C	68	15	4.533	3.818e-09
26	26_28334007	28334007	T	C	68	15	4.533	3.818e-09
26	26_28337001	28337001	G	A	67	15	4.467	5.973e-09
26	26_28337028	28337028	C	A	67	15	4.467	5.973e-09
26	26_28341262	28341262	T	A	65	14	4.643	6.108e-09
26	26_28341461	28341461	G	C	67	13	5.154	9.894e-10
26	26_28345240	28345240	A	T	66	14	4.714	3.888e-09
26	26_28360846	28360846	T	C	68	15	4.533	3.818e-09
26	26_28363622	28363622	C	A	67	15	4.467	5.973e-09
26	26_28363630	28363630	G	C	67	15	4.467	5.973e-09
26	26_28365735	28365735	A	T	69	15	4.6	2.438e-09
26	26_28374200	28374200	A	C	69	16	4.312	5.781e-09
26	26_28382897	28382897	G	T	65	14	4.643	6.108e-09
26	26_28385057	28385057	T	C	69	15	4.6	2.438e-09
26	26_28388709	28388709	T	A	69	15	4.6	2.438e-09
26	26_28392627	28392627	T	G	70	16	4.375	3.71e-09
26	26_28392835	28392835	T	G	71	15	4.733	9.898e-10
26	26_28393492	28393492	T	C	70	16	4.375	3.71e-09
26	26_28409581	28409581	T	C	68	15	4.533	3.818e-09
26	26_28409584	28409584	G	C	68	15	4.533	3.818e-09
26	26_28410748	28410748	C	T	68	15	4.533	3.818e-09
26	26_28411081	28411081	C	T	68	15	4.533	3.818e-09
26	26_28420465	28420465	C	T	68	15	4.533	3.818e-09
26	26_28422783	28422783	A	G	69	15	4.6	2.438e-09
26	26_28423866	28423866	G	C	69	15	4.6	2.438e-09
26	26_28425219	28425219	A	G	71	15	4.733	9.898e-10
26	26_28426186	28426186	T	C	68	15	4.533	3.818e-09
26	26_28426539	28426539	T	C	70	15	4.667	1.554e-09
26	26_28427775	28427775	A	G	69	15	4.6	2.438e-09
26	26_28428443	28428443	A	G	69	15	4.6	2.438e-09
26	26_28428996	28428996	C	A	70	13	5.385	2.478e-10
26	26_28429789	28429789	T	A	68	14	4.857	1.57e-09
26	26_28430178	28430178	A	T	70	14	5	6.309e-10
26	26_28430461	28430461	G	A	71	14	5.071	3.993e-10
26	26_28430868	28430868	A	C	70	14	5	6.309e-10
26	26_28431269	28431269	A	G	70	14	5	6.309e-10
26	26_28431359	28431359	T	A	70	14	5	6.309e-10
26	26_28431528	28431528	T	C	71	14	5.071	3.993e-10
26	26_28431947	28431947	A	T	71	14	5.071	3.993e-10
26	26_28432189	28432189	T	G	65	14	4.643	6.108e-09
26	26_28432268	28432268	G	A	67	15	4.467	5.973e-09
26	26_28432286	28432286	A	T	67	15	4.467	5.973e-09
26	26_28432380	28432380	G	A	69	15	4.6	2.438e-09
26	26_28433142	28433142	G	A	71	14	5.071	3.993e-10
26	26_28434848	28434848	G	A	68	14	4.857	1.57e-09
26	26_28435651	28435651	C	T	68	12	5.667	2.399e-10
26	26_28436016	28436016	C	T	66	14	4.714	3.888e-09
26	26_28436448	28436448	G	C	63	13	4.846	6.173e-09
26	26_28437514	28437514	C	G	64	13	4.923	3.913e-09
26	26_28645689	28645689	C	T	69	16	4.312	5.781e-09
26	26_29117625	29117625	T	C	71	14	5.071	3.993e-10
26	26_29156290	29156290	T	C	65	14	4.643	6.108e-09
26	26_29186658	29186658	T	C	70	12	5.833	9.413e-11
26	26_29186686	29186686	T	C	70	12	5.833	9.413e-11
26	26_29194322	29194322	A	G	73	12	6.083	2.299e-11
26	26_29199076	29199076	T	C	69	12	5.75	1.503e-10
26	26_29203456	29203456	T	C	69	12	5.75	1.503e-10
26	26_29243363	29243363	C	A	73	13	5.615	6.157e-11
26	26_29244914	29244914	C	A	67	15	4.467	5.973e-09
26	26_29244948	29244948	G	T	69	15	4.6	2.438e-09
26	26_29251928	29251928	C	T	65	13	5	2.477e-09
26	26_29322349	29322349	A	C	68	15	4.533	3.818e-09
26	26_29325270	29325270	A	C	69	15	4.6	2.438e-09
26	26_29325607	29325607	C	A	69	15	4.6	2.438e-09
26	26_29342008	29342008	C	G	73	14	5.214	1.595e-10
26	26_29352042	29352042	T	C	70	13	5.385	2.478e-10
26	26_29352654	29352654	A	C	65	13	5	2.477e-09
26	26_29355226	29355226	T	G	65	12	5.417	9.698e-10
26	26_29355238	29355238	C	A	65	12	5.417	9.698e-10
26	26_29921154	29921154	G	T	69	12	5.75	1.503e-10
26	26_30513266	30513266	A	C	71	15	4.733	9.898e-10
26	26_30525295	30525295	G	T	67	15	4.467	5.973e-09
26	26_30535662	30535662	T	C	66	14	4.714	3.888e-09
26	26_30553356	30553356	A	G	70	11	6.364	3.452e-11
26	26_30571079	30571079	A	T	68	15	4.533	3.818e-09
26	26_30577708	30577708	C	A	68	14	4.857	1.57e-09
26	26_30580713	30580713	A	T	67	14	4.786	2.472e-09
26	26_30582412	30582412	G	C	67	14	4.786	2.472e-09
26	26_30596342	30596342	T	C	70	14	5	6.309e-10
26	26_30598562	30598562	A	C	70	14	5	6.309e-10
26	26_30598794	30598794	C	T	70	14	5	6.309e-10
26	26_30600170	30600170	T	G	70	14	5	6.309e-10
26	26_30600171	30600171	C	A	70	14	5	6.309e-10
26	26_30605530	30605530	G	A	71	13	5.462	1.559e-10
26	26_30606472	30606472	A	T	72	13	5.538	9.802e-11
26	26_30613602	30613602	C	G	69	15	4.6	2.438e-09
26	26_30614763	30614763	T	C	69	13	5.308	3.936e-10
26	26_30614986	30614986	C	T	69	13	5.308	3.936e-10
26	26_30622983	30622983	A	G	65	12	5.417	9.698e-10
26	26_30623493	30623493	C	T	70	12	5.833	9.413e-11
26	26_30623800	30623800	C	T	71	12	5.917	5.889e-11
26	26_30626980	30626980	C	T	68	12	5.667	2.399e-10
26	26_30627766	30627766	G	T	68	11	6.182	8.897e-11
26	26_30628316	30628316	C	G	69	14	4.929	9.957e-10
26	26_30637258	30637258	A	G	68	14	4.857	1.57e-09
26	26_30637365	30637365	A	G	68	14	4.857	1.57e-09
26	26_30647205	30647205	A	G	68	13	5.231	6.243e-10
26	26_30647959	30647959	A	C	68	14	4.857	1.57e-09
26	26_30655689	30655689	C	T	72	13	5.538	9.802e-11
26	26_30656213	30656213	A	G	73	12	6.083	2.299e-11
26	26_30658259	30658259	T	C	70	13	5.385	2.478e-10
26	26_30659261	30659261	T	A	70	12	5.833	9.413e-11
26	26_30678262	30678262	C	T	69	13	5.308	3.936e-10
26	26_30679120	30679120	C	T	69	13	5.308	3.936e-10
26	26_30682819	30682819	T	C	73	12	6.083	2.299e-11
26	26_30686708	30686708	G	A	73	11	6.636	8.298e-12
26	26_30687448	30687448	G	A	73	11	6.636	8.298e-12
26	26_30687451	30687451	C	T	73	11	6.636	8.298e-12
26	26_30898685	30898685	A	G	70	13	5.385	2.478e-10
26	26_30907086	30907086	C	T	67	15	4.467	5.973e-09
26	26_30918836	30918836	T	C	71	15	4.733	9.898e-10
26	26_30918877	30918877	G	A	71	15	4.733	9.898e-10
26	26_30945539	30945539	A	T	63	12	5.25	2.449e-09
26	26_30946571	30946571	A	T	65	13	5	2.477e-09
26	26_30957189	30957189	A	C	69	12	5.75	1.503e-10
26	26_30975119	30975119	T	G	66	13	5.077	1.566e-09
26	26_31004664	31004664	T	C	67	14	4.786	2.472e-09
26	26_31008880	31008880	C	A	68	14	4.857	1.57e-09
26	26_31010363	31010363	C	T	68	14	4.857	1.57e-09
26	26_31034508	31034508	T	C	72	14	5.143	2.525e-10
26	26_31037281	31037281	C	A	69	15	4.6	2.438e-09
26	26_31037444	31037444	T	C	70	15	4.667	1.554e-09
26	26_31037616	31037616	T	A	70	13	5.385	2.478e-10
26	26_31037700	31037700	C	G	69	13	5.308	3.936e-10
26	26_31048403	31048403	T	G	71	15	4.733	9.898e-10
26	26_31057802	31057802	A	G	72	13	5.538	9.802e-11
26	26_31067450	31067450	G	A	72	14	5.143	2.525e-10
26	26_31069763	31069763	T	G	71	15	4.733	9.898e-10
26	26_31074741	31074741	C	T	71	15	4.733	9.898e-10
26	26_31077330	31077330	C	A	72	15	4.8	6.297e-10
26	26_31089276	31089276	T	G	70	14	5	6.309e-10
26	26_31101415	31101415	G	A	69	13	5.308	3.936e-10
26	26_31102342	31102342	G	A	72	13	5.538	9.802e-11
26	26_31105376	31105376	T	A	68	13	5.231	6.243e-10
26	26_31105409	31105409	A	C	68	13	5.231	6.243e-10
26	26_31153560	31153560	A	G	71	12	5.917	5.889e-11
26	26_31173180	31173180	T	G	70	15	4.667	1.554e-09
26	26_31207451	31207451	A	G	69	16	4.312	5.781e-09
26	26_31219878	31219878	G	T	75	12	6.25	8.952e-12
26	26_31222859	31222859	G	T	74	11	6.727	5.153e-12
26	26_31223684	31223684	C	G	72	11	6.545	1.335e-11
26	26_31241370	31241370	T	G	67	14	4.786	2.472e-09
26	26_31244847	31244847	T	G	71	10	7.1	7.554e-12
26	26_31249571	31249571	T	A	71	13	5.462	1.559e-10
26	26_31251310	31251310	T	C	70	13	5.385	2.478e-10
26	26_31256553	31256553	A	C	70	12	5.833	9.413e-11
26	26_31257838	31257838	G	C	67	12	5.583	3.825e-10
26	26_31545646	31545646	A	G	69	12	5.75	1.503e-10
26	26_31545735	31545735	C	G	69	12	5.75	1.503e-10
26	26_31546020	31546020	G	T	69	11	6.273	5.544e-11
26	26_31555756	31555756	C	T	69	15	4.6	2.438e-09
26	26_31558775	31558775	T	A	69	15	4.6	2.438e-09
26	26_31572039	31572039	G	A	68	15	4.533	3.818e-09
26	26_31572371	31572371	T	G	68	14	4.857	1.57e-09
26	26_31588716	31588716	T	A	68	12	5.667	2.399e-10
26	26_31607241	31607241	C	A	67	14	4.786	2.472e-09
26	26_31616951	31616951	G	C	68	13	5.231	6.243e-10
26	26_31618829	31618829	A	G	69	14	4.929	9.957e-10
26	26_31638502	31638502	G	T	72	13	5.538	9.802e-11
26	26_31639856	31639856	A	C	72	14	5.143	2.525e-10
26	26_31640031	31640031	T	C	72	14	5.143	2.525e-10
26	26_31641151	31641151	G	A	71	13	5.462	1.559e-10
26	26_31642569	31642569	C	A	70	13	5.385	2.478e-10
26	26_31642755	31642755	G	A	70	13	5.385	2.478e-10
26	26_31675574	31675574	G	A	73	14	5.214	1.595e-10
26	26_31685640	31685640	A	C	75	14	5.357	6.345e-11
26	26_31689676	31689676	T	C	75	14	5.357	6.345e-11
26	26_31692087	31692087	T	C	72	16	4.5	1.522e-09
26	26_31692095	31692095	A	G	70	16	4.375	3.71e-09
26	26_31710762	31710762	T	C	107	37	2.892	6.904e-09
26	26_31710768	31710768	G	A	107	37	2.892	6.904e-09
26	26_31710769	31710769	C	T	73	13	5.615	6.157e-11
26	26_31710770	31710770	A	T	73	13	5.615	6.157e-11
26	26_31710771	31710771	G	C	107	37	2.892	6.904e-09
26	26_31710797	31710797	C	T	74	13	5.692	3.863e-11
26	26_31711945	31711945	G	A	74	13	5.692	3.863e-11
26	26_31718952	31718952	C	A	73	13	5.615	6.157e-11
26	26_31722722	31722722	G	T	73	12	6.083	2.299e-11
26	26_31724833	31724833	C	A	70	11	6.364	3.452e-11
26	26_31755884	31755884	T	G	68	13	5.231	6.243e-10
26	26_31769630	31769630	G	A	68	13	5.231	6.243e-10
26	26_31775246	31775246	A	G	70	15	4.667	1.554e-09
26	26_31775512	31775512	A	G	71	15	4.733	9.898e-10
26	26_31775670	31775670	A	G	71	15	4.733	9.898e-10
26	26_31775711	31775711	T	G	70	15	4.667	1.554e-09
26	26_31790772	31790772	A	C	70	16	4.375	3.71e-09
26	26_32080982	32080982	A	C	67	15	4.467	5.973e-09
26	26_32089975	32089975	A	T	68	15	4.533	3.818e-09
26	26_32090559	32090559	G	A	69	14	4.929	9.957e-10
26	26_32090563	32090563	A	T	69	14	4.929	9.957e-10
26	26_32091166	32091166	A	G	69	14	4.929	9.957e-10
26	26_32092535	32092535	A	T	71	15	4.733	9.898e-10
26	26_32099935	32099935	A	G	67	15	4.467	5.973e-09
26	26_32130112	32130112	A	G	68	15	4.533	3.818e-09
26	26_32150879	32150879	A	C	67	15	4.467	5.973e-09
26	26_32154583	32154583	A	T	69	14	4.929	9.957e-10
26	26_32156080	32156080	G	A	69	15	4.6	2.438e-09
26	26_32241940	32241940	A	T	69	15	4.6	2.438e-09
26	26_32241941	32241941	C	G	69	15	4.6	2.438e-09
26	26_32242028	32242028	C	G	68	15	4.533	3.818e-09
26	26_32242782	32242782	A	T	69	15	4.6	2.438e-09
26	26_32328629	32328629	G	C	69	14	4.929	9.957e-10
26	26_32354292	32354292	C	T	67	15	4.467	5.973e-09
26	26_32359334	32359334	T	C	70	13	5.385	2.478e-10
26	26_32365372	32365372	T	A	71	13	5.462	1.559e-10
26	26_32365712	32365712	A	C	71	13	5.462	1.559e-10
26	26_32368616	32368616	T	A	71	16	4.438	2.378e-09
26	26_32373031	32373031	T	G	70	16	4.375	3.71e-09
26	26_32391900	32391900	C	T	73	13	5.615	6.157e-11
26	26_32400540	32400540	T	C	69	15	4.6	2.438e-09
26	26_32419151	32419151	G	T	66	13	5.077	1.566e-09
26	26_32429843	32429843	G	A	72	14	5.143	2.525e-10
26	26_32432268	32432268	A	C	70	13	5.385	2.478e-10
26	26_32432270	32432270	A	G	70	13	5.385	2.478e-10
26	26_32433766	32433766	C	T	71	13	5.462	1.559e-10
26	26_32434385	32434385	A	G	71	10	7.1	7.554e-12
26	26_32442388	32442388	T	G	72	12	6	3.681e-11
26	26_32442415	32442415	A	C	72	12	6	3.681e-11
26	26_32451777	32451777	G	A	74	13	5.692	3.863e-11
26	26_32463035	32463035	C	T	72	12	6	3.681e-11
26	26_32503359	32503359	T	C	69	13	5.308	3.936e-10
26	26_32521304	32521304	A	G	71	14	5.071	3.993e-10
26	26_32532403	32532403	A	G	71	15	4.733	9.898e-10
26	26_32535142	32535142	T	C	70	15	4.667	1.554e-09
26	26_32541949	32541949	C	T	71	14	5.071	3.993e-10
26	26_32543298	32543298	C	T	70	15	4.667	1.554e-09
26	26_32544838	32544838	A	C	70	15	4.667	1.554e-09
26	26_32555538	32555538	A	G	72	13	5.538	9.802e-11
26	26_32568727	32568727	T	G	72	15	4.8	6.297e-10
26	26_32602339	32602339	A	T	68	15	4.533	3.818e-09
26	26_32604661	32604661	T	C	68	14	4.857	1.57e-09
26	26_32604848	32604848	A	G	68	13	5.231	6.243e-10
26	26_32604968	32604968	T	C	70	12	5.833	9.413e-11
26	26_32713171	32713171	A	T	65	14	4.643	6.108e-09
26	26_32715005	32715005	A	G	65	12	5.417	9.698e-10
26	26_32739168	32739168	A	G	67	15	4.467	5.973e-09
26	26_32776926	32776926	C	T	68	14	4.857	1.57e-09
26	26_32777149	32777149	A	G	68	14	4.857	1.57e-09
26	26_32780127	32780127	A	C	68	15	4.533	3.818e-09
26	26_32780723	32780723	A	C	72	15	4.8	6.297e-10
26	26_32791062	32791062	G	A	74	13	5.692	3.863e-11
26	26_32796641	32796641	T	A	74	12	6.167	1.435e-11
26	26_32797552	32797552	T	C	72	12	6	3.681e-11
26	26_32805216	32805216	A	C	73	12	6.083	2.299e-11
26	26_32807116	32807116	A	G	72	12	6	3.681e-11
26	26_32819746	32819746	T	G	73	12	6.083	2.299e-11
26	26_32819974	32819974	T	C	73	12	6.083	2.299e-11
26	26_32829329	32829329	G	A	71	13	5.462	1.559e-10
26	26_32830315	32830315	C	A	73	12	6.083	2.299e-11
26	26_32834184	32834184	T	G	72	13	5.538	9.802e-11
26	26_32835210	32835210	C	T	72	14	5.143	2.525e-10
26	26_32849650	32849650	A	G	65	13	5	2.477e-09
26	26_32850715	32850715	C	A	66	13	5.077	1.566e-09
26	26_32853412	32853412	A	T	68	13	5.231	6.243e-10
26	26_32853452	32853452	C	T	70	13	5.385	2.478e-10
26	26_32853975	32853975	T	C	70	13	5.385	2.478e-10
26	26_32863921	32863921	G	A	69	16	4.312	5.781e-09
26	26_32885307	32885307	A	G	71	16	4.438	2.378e-09
26	26_32885356	32885356	T	A	71	16	4.438	2.378e-09
26	26_32893087	32893087	A	G	69	14	4.929	9.957e-10
26	26_32893088	32893088	C	T	69	14	4.929	9.957e-10
26	26_32893107	32893107	G	T	68	14	4.857	1.57e-09
26	26_32893432	32893432	T	A	69	14	4.929	9.957e-10
26	26_32936474	32936474	G	A	71	16	4.438	2.378e-09
26	26_32940531	32940531	C	A	73	15	4.867	4.001e-10
26	26_32941954	32941954	C	A	73	15	4.867	4.001e-10
26	26_32943093	32943093	T	G	72	16	4.5	1.522e-09
26	26_33144501	33144501	A	G	67	15	4.467	5.973e-09
26	26_33145118	33145118	T	G	67	15	4.467	5.973e-09
26	26_33191607	33191607	T	C	67	15	4.467	5.973e-09
26	26_33195290	33195290	T	C	70	15	4.667	1.554e-09
26	26_33204760	33204760	A	T	72	14	5.143	2.525e-10
26	26_33207257	33207257	G	T	73	14	5.214	1.595e-10
26	26_33207282	33207282	A	C	73	14	5.214	1.595e-10
26	26_33208369	33208369	A	T	72	13	5.538	9.802e-11
26	26_33208668	33208668	T	G	70	14	5	6.309e-10
26	26_33220204	33220204	G	A	66	14	4.714	3.888e-09
26	26_33308576	33308576	A	G	68	12	5.667	2.399e-10
26	26_33308589	33308589	T	A	71	12	5.917	5.889e-11
26	26_34460625	34460625	A	C	71	15	4.733	9.898e-10
26	26_34467873	34467873	A	T	68	15	4.533	3.818e-09
26	26_34471200	34471200	A	T	68	13	5.231	6.243e-10
26	26_34472299	34472299	T	C	67	14	4.786	2.472e-09
26	26_34474416	34474416	T	A	66	14	4.714	3.888e-09
26	26_34480232	34480232	T	A	67	13	5.154	9.894e-10
26	26_34480287	34480287	T	A	67	13	5.154	9.894e-10
26	26_34481980	34481980	A	G	69	11	6.273	5.544e-11
26	26_34492740	34492740	T	A	66	10	6.6	8.262e-11
26	26_34497156	34497156	T	C	68	13	5.231	6.243e-10
26	26_34497987	34497987	A	G	69	13	5.308	3.936e-10
26	26_34503209	34503209	A	G	71	14	5.071	3.993e-10
26	26_34504583	34504583	T	C	73	15	4.867	4.001e-10
26	26_34510434	34510434	C	A	71	15	4.733	9.898e-10
26	26_34532317	34532317	C	A	68	15	4.533	3.818e-09
26	26_34533442	34533442	T	C	67	15	4.467	5.973e-09
26	26_34545801	34545801	A	G	68	15	4.533	3.818e-09
26	26_34558103	34558103	T	C	70	15	4.667	1.554e-09
26	26_34630946	34630946	C	T	71	12	5.917	5.889e-11
26	26_34647034	34647034	T	A	73	14	5.214	1.595e-10
26	26_34647036	34647036	G	T	73	14	5.214	1.595e-10
26	26_34656257	34656257	T	G	67	15	4.467	5.973e-09
26	26_34658027	34658027	C	T	67	14	4.786	2.472e-09
26	26_34698998	34698998	A	C	70	15	4.667	1.554e-09
26	26_34702502	34702502	A	G	71	15	4.733	9.898e-10
26	26_34705253	34705253	A	G	69	14	4.929	9.957e-10
26	26_34706445	34706445	T	C	70	16	4.375	3.71e-09
26	26_34708022	34708022	T	G	69	16	4.312	5.781e-09
26	26_34708223	34708223	T	C	70	16	4.375	3.71e-09
26	26_34731677	34731677	C	T	68	14	4.857	1.57e-09
26	26_34741925	34741925	A	C	66	13	5.077	1.566e-09
26	26_34743314	34743314	C	T	67	13	5.154	9.894e-10
26	26_34744363	34744363	A	C	65	13	5	2.477e-09
26	26_34994634	34994634	G	A	69	13	5.308	3.936e-10
26	26_34998809	34998809	T	A	65	14	4.643	6.108e-09
26	26_35091726	35091726	T	G	69	13	5.308	3.936e-10
26	26_35112308	35112308	A	C	70	11	6.364	3.452e-11
26	26_35131726	35131726	T	A	73	10	7.3	2.89e-12
26	26_35131830	35131830	T	A	69	13	5.308	3.936e-10
26	26_35146258	35146258	G	A	68	11	6.182	8.897e-11
26	26_35151656	35151656	A	C	72	13	5.538	9.802e-11
26	26_35152917	35152917	A	T	68	13	5.231	6.243e-10
26	26_35152931	35152931	G	T	67	13	5.154	9.894e-10
26	26_35153812	35153812	T	A	67	15	4.467	5.973e-09
26	26_35401909	35401909	T	G	65	13	5	2.477e-09
26	26_35404593	35404593	T	G	63	13	4.846	6.173e-09
26	26_35564969	35564969	G	A	69	15	4.6	2.438e-09
26	26_35564994	35564994	G	T	69	15	4.6	2.438e-09
26	26_35570158	35570158	T	G	69	15	4.6	2.438e-09
26	26_35578067	35578067	T	G	69	14	4.929	9.957e-10
26	26_35598073	35598073	T	G	68	15	4.533	3.818e-09
26	26_35683822	35683822	A	G	69	14	4.929	9.957e-10
26	26_35713731	35713731	A	G	70	13	5.385	2.478e-10
26	26_35734285	35734285	T	C	69	16	4.312	5.781e-09
26	26_35747947	35747947	A	G	71	16	4.438	2.378e-09
26	26_35749463	35749463	T	G	70	16	4.375	3.71e-09
26	26_35769051	35769051	A	T	69	16	4.312	5.781e-09
26	26_35769123	35769123	G	T	69	16	4.312	5.781e-09
26	26_35781866	35781866	A	G	72	15	4.8	6.297e-10
26	26_35791898	35791898	A	C	69	15	4.6	2.438e-09
26	26_35798458	35798458	C	G	69	15	4.6	2.438e-09
26	26_35802161	35802161	A	T	70	15	4.667	1.554e-09
26	26_35807011	35807011	G	C	73	15	4.867	4.001e-10
26	26_35869640	35869640	G	A	66	13	5.077	1.566e-09
26	26_36102278	36102278	T	C	69	13	5.308	3.936e-10
26	26_36153070	36153070	T	A	66	13	5.077	1.566e-09
26	26_36165620	36165620	C	A	69	13	5.308	3.936e-10
26	26_36171447	36171447	T	G	69	14	4.929	9.957e-10
26	26_36171482	36171482	G	T	69	14	4.929	9.957e-10
26	26_36193793	36193793	A	C	66	13	5.077	1.566e-09
26	26_36214954	36214954	A	G	66	14	4.714	3.888e-09
26	26_36217651	36217651	T	G	66	14	4.714	3.888e-09
26	26_36217671	36217671	A	C	66	14	4.714	3.888e-09
26	26_36217683	36217683	C	A	66	14	4.714	3.888e-09
26	26_36231512	36231512	T	A	69	13	5.308	3.936e-10
26	26_36690479	36690479	T	C	66	11	6	2.286e-10
26	26_36731442	36731442	A	C	68	12	5.667	2.399e-10
26	26_36731459	36731459	A	G	68	12	5.667	2.399e-10
26	26_36764700	36764700	A	T	67	11	6.091	1.427e-10
26	26_36845899	36845899	G	T	68	12	5.667	2.399e-10
26	26_36946724	36946724	A	G	71	12	5.917	5.889e-11
26	26_37134627	37134627	A	C	65	14	4.643	6.108e-09
26	26_37136355	37136355	T	G	65	13	5	2.477e-09
26	26_37145419	37145419	A	G	66	14	4.714	3.888e-09
26	26_37169983	37169983	C	T	67	14	4.786	2.472e-09
26	26_37421824	37421824	G	T	104	33	3.152	1.721e-09
26	26_37917044	37917044	T	A	69	14	4.929	9.957e-10
26	26_38040858	38040858	A	C	68	14	4.857	1.57e-09
26	26_38292787	38292787	C	A	69	11	6.273	5.544e-11
26	26_38532628	38532628	T	C	72	15	4.8	6.297e-10
26	26_38641318	38641318	T	G	69	15	4.6	2.438e-09
26	26_38644002	38644002	A	G	69	15	4.6	2.438e-09
26	26_38695444	38695444	T	G	65	14	4.643	6.108e-09
26	26_38908573	38908573	T	C	72	15	4.8	6.297e-10
26	26_39028540	39028540	T	C	69	15	4.6	2.438e-09
